# Supplementary material for: Obtaining a Monoclonal Antibody against a Novel Prometryn-Like Hapten and Characterization of Its Selectivity for Triazine Herbicides
Source: Biosensors (Basel). 2022 Dec 25;13(1):22. doi: 10.3390/bios13010022 (PMC9855386; doi:10.3390/bios13010022)
Supplement: Supplementary file 1 [file biosensors-13-00022-s001.zip]

Archive with 1 entries (1 files):
- biosensors-2016910-supplementary.pdf
